# Supplementary material for: Association between pre-pandemic wealth and material hardships during the COVID-19 pandemic: how racial and ethnic wealth inequities shape household vulnerability to national crises
Source: Health Aff Sch. 2025 Apr 9;3(5):qxaf078. doi: 10.1093/haschl/qxaf078 (PMC12048749; doi:10.1093/haschl/qxaf078)
Supplement: qxaf078_Supplementary_Data [file qxaf078_supplementary_data.zip]

Archive with 9 entries (9 files):
- Diaz_coi_disclosure_HAS.docx
- Skinner_coi_disclosure.docx
- UAS Wealth Supplement_HAS.docx
- coi_disclosure_HAS cjh.docx
- coi_disclosure_HAS jr.docx
- coi_disclosure_HAS ltd.docx
- coi_disclosure_HAS_ce.docx
- coi_disclosure_HAS_Leifheit.docx
- coi_disclosure_HAS_PS.docx
